# Supplementary material for: Expression profiling of ETO2-regulated miRNAs in erythroid cells: Possible influence on miRNA abundance
Source: FEBS Open Bio. 2013 Oct 11;3:428–32. doi: 10.1016/j.fob.2013.10.004 (PMC3821025; doi:10.1016/j.fob.2013.10.004)
Supplement: Supplementary Table 1. — miRNA profiling of ETO2-overexpressing K562 cells. [file mmc1.xlsx]

## Sheet: Upregulated
Name	ID	pcDNA	pcDNA-ETO2	ratio	LOG2ratio	Cut off > 100
hsa-miR-21	MIMAT0000076	657.404	3465.2	5.27104	2.39809	○
hsa-miR-29b	MIMAT0000100	73.4212	229.501	3.12581	1.64423
hsa-miR-29a	MIMAT0000086	90.6734	278.506	3.07153	1.61896
hsa-miR-324-5p	MIMAT0000761	16.7268	46.8402	2.80031	1.48559
hsa-miR-3198	MIMAT0015083	13.3365	35.0319	2.62678	1.39329
hsa-miR-10a	MIMAT0000253	12.2405	29.1589	2.38217	1.25228
hsa-miR-125a-5p	MIMAT0000443	86.1503	203.167	2.35828	1.23774
hsa-miR-99b	MIMAT0000689	61.5608	144.613	2.3491	1.23211
hsa-miR-3156	MIMAT0015030	12.5587	29.1659	2.32237	1.21559
hsa-miR-3122	MIMAT0014984	20.4431	46.0697	2.25355	1.1722
hsa-miR-499-5p	MIMAT0002870	86.0744	186.251	2.16383	1.11359
hsa-miR-658	MIMAT0003336	147.786	318.175	2.15295	1.10631	○
hsa-let-7e	MIMAT0000066	58.5222	124.362	2.12503	1.08749
hsa-miR-885-3p	MIMAT0004948	14.6856	31.0208	2.11233	1.07883
hsa-miR-877	MIMAT0004949	10.9216	22.8608	2.09316	1.06568
hsa-miR-3605-3p	MIMAT0017982	30.9228	63.6628	2.05877	1.04178
hsa-miR-936	MIMAT0004979	14.9098	30.2233	2.02708	1.01941
hsa-miR-2113	MIMAT0009206	28.5839	57.7606	2.02074	1.01488
hsa-miR-3619	MIMAT0017999	14.4292	29.0025	2.00999	1.00719
hsa-miR-670	MIMAT0010357	20.2445	40.6211	2.00652	1.0047
hsa-miR-1973	MIMAT0009448	5548.97	10997.8	1.98196	0.986927	○
hsa-miR-23c	MIMAT0018000	13.5614	26.7518	1.97265	0.980135
hsa-miR-3178	MIMAT0015055	4081.26	8043.9	1.97093	0.97888	○
hsa-miR-1268	MIMAT0005922	852.008	1674.81	1.96572	0.975058	○
hsa-miR-22*	MIMAT0004495	25.5062	50.0059	1.96054	0.971252
hsa-let-7a-2*	MIMAT0010195	30.6734	59.4159	1.93705	0.953861
hsa-miR-636	MIMAT0003306	26.0847	50.5126	1.93649	0.953441
hsa-miR-3160	MIMAT0015034	14.7817	28.3569	1.91837	0.939884
hsa-miR-30a	MIMAT0000087	71.2654	135.037	1.89484	0.922076
hsa-miR-2110	MIMAT0010133	22.9985	43.5455	1.89341	0.920984
hsa-miR-4324	MIMAT0016876	14.4746	27.3903	1.8923	0.920137
hsa-miR-3667-3p	MIMAT0018090	30.8019	58.2461	1.89099	0.919142
hsa-miR-301b	MIMAT0004958	74.1745	140.206	1.89022	0.918551
hsa-miR-146b-5p	MIMAT0002809	1075.01	2021.26	1.88022	0.9109	○
hsa-miR-491-5p	MIMAT0002807	148.067	278.159	1.8786	0.909658	○
hsa-miR-920	MIMAT0004970	15.6602	29.4087	1.87793	0.909145
hsa-miR-421	MIMAT0003339	21.9889	40.9714	1.86328	0.897842
hsa-miR-939	MIMAT0004982	46.8209	86.4545	1.84649	0.884789
hsa-miR-513c	MIMAT0005789	11.944	22.0504	1.84614	0.884514
hsa-miR-632	MIMAT0003302	22.736	41.9082	1.84325	0.882254
hsa-miR-762	MIMAT0010313	6068.55	11179.2	1.84216	0.881397	○
hsa-miR-1225-5p	MIMAT0005572	80.6897	148.451	1.83978	0.879535
hsa-miR-760	MIMAT0004957	180.369	330.952	1.83486	0.875673	○
hsa-miR-423-5p	MIMAT0004748	162.262	297.591	1.83401	0.875003	○
hsa-miR-1226	MIMAT0005577	28.4091	52.0634	1.83263	0.873917
hsa-miR-665	MIMAT0004952	64.5355	117.174	1.81565	0.860486
hsa-miR-921	MIMAT0004971	14.9859	27.1106	1.80907	0.855249
hsa-miR-1915	MIMAT0007892	472.621	854.816	1.80867	0.854931	○
hsa-miR-26a	MIMAT0000082	340.318	612.459	1.79967	0.847731	○
hsa-miR-371-5p	MIMAT0004687	66.8071	119.798	1.79319	0.842528
hsa-miR-3174	MIMAT0015051	9.86326	17.5418	1.7785	0.830663
hsa-miR-1303	MIMAT0005891	14.1283	25.1041	1.77687	0.82934
hsa-miR-377*	MIMAT0004689	12.083	21.3754	1.76904	0.822965
hsa-miR-614	MIMAT0003282	22.4914	39.7636	1.76795	0.822075
hsa-miR-3150b	MIMAT0018194	15.6622	27.6632	1.76624	0.820679
hsa-miR-3943	MIMAT0018359	16.8236	29.6932	1.76497	0.819646
hsa-miR-2861	MIMAT0013802	3073.93	5424.22	1.76459	0.81933	○
hsa-miR-1231	MIMAT0005586	11.3612	19.9488	1.75587	0.812187
hsa-miR-3918	MIMAT0018192	23.7346	41.5642	1.75121	0.808348
hsa-miR-149*	MIMAT0004609	934.515	1634.94	1.74951	0.806951	○
hsa-miR-3151	MIMAT0015024	31.3692	54.8373	1.74813	0.805809
hsa-miR-93*	MIMAT0004509	12.4879	21.8203	1.74732	0.805146
hsa-miR-409-3p	MIMAT0001639	19.7853	34.5614	1.74682	0.804732
hsa-miR-4271	MIMAT0016901	146.071	254.35	1.74127	0.800144	○
hsa-miR-449c*	MIMAT0013771	14.1585	24.6086	1.73808	0.797491
hsa-miR-3622a-3p	MIMAT0018004	36.6937	63.6805	1.73546	0.795319
hsa-miR-1254	MIMAT0005905	27.4373	47.4335	1.7288	0.789771
hsa-miR-3188	MIMAT0015070	135.919	234.784	1.72738	0.788589	○
hsa-miR-3917	MIMAT0018191	18.4414	31.8373	1.7264	0.787766
hsa-miR-625	MIMAT0003294	13.016	22.4336	1.72353	0.78537
hsa-miR-3180	MIMAT0018178	197.681	340.657	1.72327	0.785145	○
hsa-miR-4281	MIMAT0016907	1101.93	1896.15	1.72075	0.78304	○
hsa-miR-1246	MIMAT0005898	16722.5	28736.2	1.71841	0.781078	○
hsa-miR-509-3p	MIMAT0002881	10.1236	17.3799	1.71676	0.77969
hsa-miR-3935	MIMAT0018350	26.6359	45.657	1.71412	0.777468
hsa-miR-483-3p	MIMAT0002173	55.6691	94.9328	1.7053	0.77003
hsa-miR-378b	MIMAT0014999	17.7286	30.2249	1.70487	0.769663
hsa-miR-3665	MIMAT0018087	5999.61	10180.1	1.69679	0.76281	○
hsa-miR-4305	MIMAT0016857	19.1762	32.4792	1.69372	0.760199
hsa-miR-141*	MIMAT0004598	9.77005	16.521	1.69099	0.757864
hsa-miR-1914	MIMAT0007889	10.7936	18.25	1.69082	0.757725
hsa-miR-1249	MIMAT0005901	83.7706	141.591	1.69022	0.757214
hsa-miR-608	MIMAT0003276	16.1028	27.2005	1.68918	0.756322
hsa-miR-2116*	MIMAT0011161	29.9122	50.3463	1.68313	0.751148
hsa-miR-4329	MIMAT0016923	12.1445	20.362	1.67665	0.74558
hsa-miR-4268	MIMAT0016896	48.7147	81.6729	1.67656	0.7455
hsa-miR-3184	MIMAT0015064	129.612	216.721	1.67207	0.741634	○
hsa-miR-3610	MIMAT0017987	29.6123	49.4245	1.66905	0.739028
hsa-miR-3187	MIMAT0015069	69.8692	116.338	1.66508	0.735595
hsa-miR-637	MIMAT0003307	14.4985	24.0982	1.66211	0.733019
hsa-miR-3147	MIMAT0015019	36.2209	59.9951	1.65637	0.728023
hsa-miR-141	MIMAT0000432	9.94246	16.4542	1.65495	0.726784
hsa-miR-718	MIMAT0012735	75.0908	124.072	1.65229	0.724465
hsa-miR-3616-3p	MIMAT0017996	65.7574	108.527	1.65042	0.72283
hsa-miR-3131	MIMAT0014996	272.428	449.234	1.649	0.721593	○
hsa-miR-3127	MIMAT0014990	9.92673	16.3366	1.64572	0.718719
hsa-miR-449b*	MIMAT0009203	70.2091	115.528	1.64548	0.718509
hsa-miR-3928	MIMAT0018205	59.545	97.706	1.64088	0.714467
hsa-miR-346	MIMAT0000773	50.0199	82.0449	1.64025	0.713912
hsa-miR-103-2*	MIMAT0009196	14.6645	24.0314	1.63874	0.712591
hsa-miR-3652	MIMAT0018072	80.728	131.946	1.63445	0.708809
hsa-miR-892b	MIMAT0004918	29.8642	48.7977	1.63399	0.708397
hsa-miR-508-5p	MIMAT0004778	244.217	398.642	1.63233	0.70693	○
hsa-miR-3614-5p	MIMAT0017992	51.8185	84.5726	1.63209	0.706722
hsa-miR-193b	MIMAT0002819	123.172	200.357	1.62665	0.701902	○
hsa-miR-1267	MIMAT0005921	12.8423	20.8841	1.6262	0.701501
hsa-miR-3937	MIMAT0018352	180.772	293.823	1.62538	0.700774	○
hsa-miR-3656	MIMAT0018076	1776.97	2881.78	1.62174	0.697538	○
hsa-miR-1296	MIMAT0005794	44.3527	71.8627	1.62026	0.696222
hsa-miR-361-5p	MIMAT0000703	67.8775	109.516	1.61343	0.690131
hsa-miR-1225-3p	MIMAT0005573	42.0366	67.7332	1.61129	0.688218
hsa-miR-196a	MIMAT0000226	31.3578	50.5192	1.61105	0.688004
hsa-miR-197	MIMAT0000227	51.9146	83.6156	1.61064	0.687631
hsa-miR-3196	MIMAT0015080	2849.41	4582.2	1.60812	0.685375	○
hsa-miR-675	MIMAT0004284	158.11	254.237	1.60798	0.685248	○
hsa-miR-150*	MIMAT0004610	18.5947	29.8827	1.60706	0.68442
hsa-miR-3621	MIMAT0018002	1835.91	2946.6	1.60498	0.68256	○
hsa-miR-1290	MIMAT0005880	516.582	828.932	1.60465	0.682257	○
hsa-miR-331-3p	MIMAT0000760	39.4936	63.3643	1.60442	0.682052
hsa-miR-3144-5p	MIMAT0015014	34.3238	55.0246	1.6031	0.680866
hsa-miR-193b*	MIMAT0004767	14.0176	22.3237	1.59255	0.671339
hsa-miR-3925	MIMAT0018200	23.1191	36.7626	1.59014	0.669157
hsa-miR-365	MIMAT0000710	35.2622	56.0033	1.5882	0.66739
hsa-miR-583	MIMAT0003248	35.2799	56.0087	1.58755	0.666806
hsa-miR-1224-3p	MIMAT0005459	62.6293	99.1444	1.58303	0.662693
hsa-miR-92a-2*	MIMAT0004508	57.233	90.5933	1.58289	0.662557
hsa-miR-1469	MIMAT0007347	2080.72	3292.82	1.58254	0.662242	○
hsa-miR-501-5p	MIMAT0002872	24.9192	39.4342	1.58249	0.662193
hsa-miR-711	MIMAT0012734	688.644	1089.52	1.58213	0.661867	○
hsa-miR-612	MIMAT0003280	138.929	219.615	1.58077	0.660627	○
hsa-miR-1275	MIMAT0005929	725.661	1144.66	1.5774	0.657547	○
hsa-miR-3620	MIMAT0018001	34.1531	53.8288	1.5761	0.656363
hsa-miR-940	MIMAT0004983	103.847	163.567	1.57508	0.655425	○
hsa-miR-1915*	MIMAT0007891	24.0558	37.847	1.5733	0.653793
hsa-miR-3622b-5p	MIMAT0018005	50.8706	79.975	1.57213	0.652718
hsa-miR-133b	MIMAT0000770	14.5293	22.796	1.56897	0.649814
hsa-miR-638	MIMAT0003308	3452.06	5413.44	1.56818	0.649087	○
hsa-miR-3646	MIMAT0018065	43.0575	67.3961	1.56526	0.646399
hsa-miR-1976	MIMAT0009451	98.2927	153.539	1.56206	0.643446
hsa-miR-204	MIMAT0000265	13.9977	21.8492	1.56092	0.642394
hsa-miR-3190	MIMAT0015073	23.6457	36.8281	1.5575	0.639231
hsa-miR-485-5p	MIMAT0002175	17.2111	26.7995	1.55711	0.638871
hsa-miR-23a	MIMAT0000078	602.4	936.537	1.55468	0.636615	○
hsa-miR-1202	MIMAT0005865	176.971	275.129	1.55466	0.636596	○
hsa-miR-198	MIMAT0000228	18.9285	29.4046	1.55345	0.635479
hsa-miR-642b	MIMAT0018444	566.637	879.516	1.55217	0.634284	○
hsa-miR-188-5p	MIMAT0000457	22.5077	34.8624	1.54891	0.631251
hsa-miR-1273e	MIMAT0018079	37.1484	57.5355	1.5488	0.631155
hsa-miR-663b	MIMAT0005867	69.0586	106.945	1.5486	0.630969
hsa-miR-3622b-3p	MIMAT0018006	25.2431	39.0718	1.54782	0.630238
hsa-miR-135a*	MIMAT0004595	71.8468	111.171	1.54734	0.629788
hsa-miR-4298	MIMAT0016852	132.495	205.001	1.54723	0.629689	○
hsa-miR-194*	MIMAT0004671	13.7748	21.2865	1.54533	0.627911
hsa-miR-885-5p	MIMAT0004947	31.2092	48.1948	1.54425	0.626905
hsa-miR-3663-3p	MIMAT0018085	240.484	370.645	1.54125	0.624096
hsa-miR-2276	MIMAT0011775	18.8022	28.9334	1.53883	0.621835
hsa-miR-9	MIMAT0000441	19.8837	30.5093	1.53439	0.617664
hsa-miR-629*	MIMAT0003298	21.1356	32.4029	1.53309	0.616446
hsa-miR-3141	MIMAT0015010	416.981	638.135	1.53037	0.613881	○
hsa-miR-22	MIMAT0000077	420.491	643.038	1.52926	0.612829	○
hsa-miR-615-3p	MIMAT0003283	51.9885	79.3408	1.52612	0.60987
hsa-miR-3162	MIMAT0015036	184.577	281.621	1.52576	0.609531	○
hsa-miR-3180-3p	MIMAT0015058	192.175	293.054	1.52493	0.608745	○
hsa-miR-519d	MIMAT0002853	26.0543	39.6627	1.52231	0.606261
hsa-miR-342-5p	MIMAT0004694	10.4658	15.918	1.52095	0.60497
hsa-miR-3648	MIMAT0018068	8944.5	13599.6	1.52044	0.604488	○
hsa-miR-663	MIMAT0003326	2736.78	4159.92	1.52	0.604072	○
hsa-miR-1908	MIMAT0007881	3370.71	5099.99	1.51303	0.597442	○
hsa-miR-671-5p	MIMAT0003880	427.729	646.902	1.51241	0.596849	○
hsa-miR-575	MIMAT0003240	446.19	672.911	1.50813	0.592758	○
hsa-miR-128	MIMAT0000424	80.7559	121.772	1.5079	0.592538
hsa-miR-483-5p	MIMAT0004761	77.2646	116.327	1.50557	0.590312
hsa-miR-3622a-5p	MIMAT0018003	123.712	186.048	1.50388	0.58869	○
hsa-miR-3622a-5p	MIMAT0018003	123.712	186.048	1.50388	0.58869	○
hsa-miR-4279	MIMAT0016909	101.406	152.352	1.50239	0.587261	○
hsa-miR-146b-3p	MIMAT0004766	36.9966	55.5832	1.50239	0.587256
hsa-miR-3650	MIMAT0018070	15.3921	23.088	1.49999	0.584955
hsa-miR-2278	MIMAT0011778	84.411	126.609	1.49992	0.584881
hsa-miR-125b	MIMAT0000423	21.1015	31.6375	1.4993	0.584289
hsa-miR-3194	MIMAT0015078	49.864	74.7071	1.49822	0.583248
hsa-miR-4267	MIMAT0016893	19.7361	29.5184	1.49566	0.580778
hsa-miR-4270	MIMAT0016900	245.611	367.276	1.49536	0.580491	○

## Sheet: Downregulated
Name	ID	pcDNA	pcDNA-ETO2	ratio	LOG2ratio	Cut off > 100
hsa-miR-92a-1*	MIMAT0004507	42.2772	14.107	0.333678	-1.58347
hsa-miR-19a*	MIMAT0004490	22.975	8.48831	0.369459	-1.43651
hsa-miR-19b-1*	MIMAT0004491	337.349	137.88	0.408717	-1.29083	○
hsa-miR-601	MIMAT0003269	21.2864	9.07249	0.426211	-1.23036
hsa-miR-34b*	MIMAT0000685	18.9119	8.25101	0.436286	-1.19665
hsa-miR-27b*	MIMAT0004588	17.504	7.8552	0.448766	-1.15596
hsa-miR-7	MIMAT0000252	340.1	153.741	0.452048	-1.14545	○
hsa-miR-20a*	MIMAT0004493	290.714	133.145	0.457992	-1.1266	○
hsa-miR-520e	MIMAT0002825	25.2609	12.1604	0.481391	-1.05472
hsa-miR-767-5p	MIMAT0003882	18.2322	8.96868	0.491914	-1.02352
hsa-miR-551b	MIMAT0003233	20.6283	10.2319	0.496011	-1.01156
hsa-miR-4315	MIMAT0016866	15.9154	7.91609	0.497384	-1.00757
hsa-miR-3124	MIMAT0014986	19.7592	10.1926	0.515839	-0.955007
hsa-miR-24-2*	MIMAT0004497	13.5742	7.05904	0.520034	-0.943323
hsa-miR-15a*	MIMAT0004488	15.8897	8.27683	0.520892	-0.940945
hsa-miR-181d	MIMAT0002821	18.9167	9.97253	0.52718	-0.923632
hsa-miR-582-5p	MIMAT0003247	13.4843	7.13225	0.528932	-0.918846
hsa-miR-3676	MIMAT0018100	260.556	144.401	0.554204	-0.851512	○
hsa-miR-3123	MIMAT0014985	13.499	7.49267	0.555052	-0.849305
hsa-miR-193a-3p	MIMAT0000459	21.1909	11.922	0.562599	-0.82982
hsa-miR-450a	MIMAT0001545	29.0114	16.7475	0.577271	-0.79268
hsa-miR-498	MIMAT0002824	12.106	7.066	0.583679	-0.776752
hsa-miR-1912	MIMAT0007887	12.5908	7.35401	0.584079	-0.775765
hsa-miR-571	MIMAT0003236	14.2284	8.32507	0.585101	-0.773242
hsa-miR-590-5p	MIMAT0003258	23.1932	13.6537	0.588694	-0.764409
hsa-miR-4311	MIMAT0016863	15.6438	9.28609	0.593595	-0.75245
hsa-miR-576-5p	MIMAT0003241	14.9716	8.89502	0.594127	-0.751157
hsa-miR-3677	MIMAT0018101	13.9669	8.40549	0.601817	-0.732603
hsa-miR-3661	MIMAT0018082	13.7557	8.35968	0.607726	-0.718508
hsa-miR-375	MIMAT0000728	19.5142	11.8708	0.608315	-0.71711
hsa-miR-302b*	MIMAT0000714	34.6993	21.2444	0.612243	-0.707823
hsa-miR-215	MIMAT0000272	15.961	9.86146	0.617846	-0.694681
hsa-miR-34a	MIMAT0000255	73.099	45.4005	0.621082	-0.687144
hsa-miR-34c-3p	MIMAT0004677	16.4809	10.2459	0.621682	-0.685752
hsa-miR-147	MIMAT0000251	30.0467	18.7055	0.622548	-0.683743
hsa-miR-3681*	MIMAT0018109	18.4047	11.4843	0.623985	-0.680417
hsa-miR-767-3p	MIMAT0003883	16.7513	10.517	0.627834	-0.671545
hsa-miR-323b-5p	MIMAT0001630	18.9918	12.0174	0.632764	-0.66026
hsa-miR-1321	MIMAT0005952	12.972	8.20923	0.63284	-0.660088
hsa-miR-4285	MIMAT0016913	14.4926	9.18489	0.633765	-0.657979
hsa-miR-106b*	MIMAT0004672	44.3013	28.1532	0.635494	-0.654049
hsa-miR-224	MIMAT0000281	18.2537	11.6352	0.637418	-0.649687
hsa-miR-297	MIMAT0004450	25.061	16.0238	0.639393	-0.645224
hsa-miR-515-5p	MIMAT0002826	17.3223	11.1068	0.641188	-0.641181
hsa-miR-203	MIMAT0000264	18.4648	11.8416	0.641309	-0.640909
hsa-miR-181b	MIMAT0000257	79.934	51.3683	0.642634	-0.637932
hsa-miR-138-1*	MIMAT0004607	25.5293	16.4206	0.643206	-0.636647
hsa-miR-302c*	MIMAT0000716	16.8806	11.0005	0.651665	-0.617798
hsa-miR-517*	MIMAT0002851	17.9777	11.753	0.653758	-0.613171
hsa-miR-143*	MIMAT0004599	12.2542	8.04116	0.656195	-0.607803
hsa-miR-593*	MIMAT0003261	21.051	13.8564	0.658228	-0.603341
