# Supplementary material for: Expression profiling of ETO2-regulated miRNAs in erythroid cells: Possible influence on miRNA abundance
Source: FEBS Open Bio. 2013 Oct 11;3:428–32. doi: 10.1016/j.fob.2013.10.004 (PMC3821025; doi:10.1016/j.fob.2013.10.004)
Supplement: Supplementary Table 2. — miRNA profiling of ETO2-silenced K562 cells. [file mmc2.xlsx]

## Sheet: Upregulated
Name	ID	contril siRNA	ETO2 siRNA	ratio	LOG2ratio	Cut off > 100
hsa-miR-4706	MIMAT0019806	11.9572	35.4039	2.9609	1.56603
hsa-miR-4723-3p	MIMAT0019839	10.9817	29.0627	2.64648	1.40407

## Sheet: Downregulated
Name	ID	pcDNA	pcDNA-ETO2	ratio	LOG2ratio	Cut off > 100
hsa-miR-140-5p	MIMAT0000431	60.8174	16.6952	0.274514	-1.86505
hsa-miR-1972	MIMAT0009447	32.8748	11.3079	0.343967	-1.53966
hsa-miR-4319	MIMAT0016870	40.9554	14.2631	0.34826	-1.52176
hsa-miR-4289	MIMAT0016920	59.3687	22.5003	0.378992	-1.39976
hsa-miR-499-5p	MIMAT0002870	90.7518	35.3766	0.389818	-1.35913
hsa-miR-4297	MIMAT0016846	39.1487	16.0543	0.410085	-1.28601
hsa-miR-570	MIMAT0003235	31.2537	12.8416	0.410881	-1.28321
hsa-miR-18b*	MIMAT0004751	38.4371	17.9824	0.467839	-1.09592
hsa-miR-99b	MIMAT0000689	26.5879	12.6523	0.475867	-1.07137
hsa-miR-4701-5p	MIMAT0019798	33.8106	16.3074	0.482317	-1.05195
hsa-miR-940	MIMAT0004983	36.1564	17.5533	0.485483	-1.04251
hsa-miR-939	MIMAT0004982	33.4415	16.3327	0.488396	-1.03388
hsa-miR-1825	MIMAT0006765	23.6486	11.5727	0.489364	-1.03102
hsa-miR-4686	MIMAT0019773	24.5852	12.0611	0.490584	-1.02743
hsa-miR-16-2*	MIMAT0004518	42.7872	21.065	0.49232	-1.02233
hsa-miR-4436b-5p	MIMAT0019940	56.3768	27.9491	0.495755	-1.0123
hsa-miR-593	MIMAT0004802	25.0859	12.57	0.501076	-0.9969
hsa-miR-550a	MIMAT0004800	40.8099	20.7639	0.508797	-0.974839
hsa-miR-4451	MIMAT0018973	34.8657	17.8568	0.512159	-0.965337
hsa-miR-622	MIMAT0003291	23.0153	11.817	0.513441	-0.961729
hsa-miR-663b	MIMAT0005867	25.0459	12.9967	0.518914	-0.946433
hsa-miR-4654	MIMAT0019720	25.9815	13.5786	0.522627	-0.936146
hsa-miR-500a	MIMAT0004773	28.4719	14.9042	0.523471	-0.933818
hsa-miR-30a	MIMAT0000087	67.3702	35.5978	0.52839	-0.920324
hsa-miR-508-5p	MIMAT0004778	26.9434	14.2654	0.529457	-0.917414
hsa-miR-3944-3p	MIMAT0018360	26.126	13.989	0.535445	-0.901189
hsa-miR-1236	MIMAT0005591	33.8114	18.1967	0.538182	-0.893833
hsa-miR-144*	MIMAT0004600	42.2069	22.879	0.542069	-0.883453
hsa-miR-4489	MIMAT0019023	34.1807	18.5528	0.542786	-0.881545
hsa-miR-4711-3p	MIMAT0019817	42.8922	23.4928	0.547717	-0.868498
hsa-miR-3679-5p	MIMAT0018104	64.0997	35.1939	0.54905	-0.86499
hsa-miR-194	MIMAT0000460	45.5286	25.2864	0.555396	-0.848412
hsa-miR-99a	MIMAT0000097	33.5871	18.7149	0.557205	-0.84372
hsa-miR-4323	MIMAT0016875	38.7148	21.6445	0.559074	-0.838889
hsa-miR-557	MIMAT0003221	24.6109	13.8955	0.564607	-0.82468
hsa-miR-362-3p	MIMAT0004683	44.3948	25.1083	0.565567	-0.82223
hsa-miR-3176	MIMAT0015053	39.347	22.2767	0.56616	-0.820718
hsa-miR-423-5p	MIMAT0004748	68.7269	39.2966	0.57178	-0.806468
hsa-miR-29b	MIMAT0000100	47.0708	27.0525	0.57472	-0.79907
hsa-miR-183	MIMAT0000261	22.4618	12.9624	0.577087	-0.793139
hsa-miR-106b	MIMAT0000680	695.997	403.684	0.580008	-0.785856	○
hsa-miR-223	MIMAT0000280	273.964	159.334	0.581589	-0.781927	○
hsa-miR-2278	MIMAT0011778	26.7993	15.8102	0.589947	-0.761342
hsa-miR-378g	MIMAT0018937	210.183	124.396	0.591843	-0.756714	○
hsa-miR-532-5p	MIMAT0002888	30.2918	17.9826	0.593644	-0.752331
hsa-miR-3184	MIMAT0015064	33.5865	19.9562	0.594174	-0.751043
hsa-miR-93	MIMAT0000093	1851.85	1100.79	0.594428	-0.750427	○
hsa-miR-3652	MIMAT0018072	33.7446	20.0678	0.594698	-0.749771
hsa-miR-101	MIMAT0000099	19.2858	11.5343	0.59807	-0.741614
hsa-miR-34a	MIMAT0000255	43.7619	26.1739	0.598098	-0.741546
hsa-let-7b	MIMAT0000063	23.0416	13.8454	0.600886	-0.734837
hsa-miR-4743	MIMAT0019874	28.6309	17.2065	0.600974	-0.734625
hsa-miR-9*	MIMAT0000442	47.8222	28.878	0.603862	-0.727709
hsa-miR-361-5p	MIMAT0000703	39.5047	23.8626	0.604044	-0.727274
hsa-miR-320d	MIMAT0006764	154.151	93.2607	0.604996	-0.725002
hsa-miR-148b	MIMAT0000759	46.162	28.2092	0.611092	-0.710537
hsa-miR-1287	MIMAT0005878	23.3981	14.2996	0.611146	-0.710411
hsa-miR-378e	MIMAT0018927	178.575	109.197	0.611488	-0.709605	○
hsa-miR-7-1*	MIMAT0004553	30.3577	18.569	0.611672	-0.70917
hsa-miR-612	MIMAT0003280	39.5054	24.2025	0.612639	-0.706891
hsa-miR-1296	MIMAT0005794	19.4044	11.9563	0.616167	-0.698607
hsa-miR-7	MIMAT0000252	178.272	110.235	0.618352	-0.6935	○
hsa-miR-9	MIMAT0000441	33.7583	21.0673	0.624062	-0.680239
hsa-miR-320e	MIMAT0015072	113.621	70.9105	0.624098	-0.680155
hsa-miR-18b	MIMAT0001412	1326.99	830.441	0.625809	-0.676206	○
hsa-miR-193b	MIMAT0002819	44.856	28.2893	0.63067	-0.665044
hsa-miR-28-5p	MIMAT0000085	45.9118	29.1106	0.634055	-0.65732
hsa-miR-1229	MIMAT0005584	41.034	26.0919	0.63586	-0.653218
hsa-miR-3663-5p	MIMAT0018084	54.6234	34.7762	0.636654	-0.651418
hsa-miR-4646-5p	MIMAT0019707	59.0393	37.8544	0.641172	-0.641217
hsa-miR-4435	MIMAT0018951	45.0807	29.0445	0.644278	-0.634245
hsa-miR-1281	MIMAT0005939	47.9144	31.1209	0.64951	-0.622577
hsa-miR-4800-5p	MIMAT0019978	33.9422	22.0805	0.650532	-0.620307
hsa-miR-564	MIMAT0003228	20.6963	13.4917	0.651892	-0.617295
hsa-miR-4428	MIMAT0018943	58.4596	38.2014	0.653468	-0.613813
hsa-miR-3622a-3p	MIMAT0018004	27.5368	18.106	0.657519	-0.604895
hsa-miR-30e	MIMAT0000692	234.818	155.3	0.661365	-0.596482	○
hsa-miR-483-3p	MIMAT0002173	33.4951	22.2696	0.664861	-0.588875
hsa-miR-4756-5p	MIMAT0019899	19.5226	12.9828	0.665012	-0.588547
hsa-miR-3622b-5p	MIMAT0018005	20.0633	13.4005	0.667912	-0.582271
hsa-miR-103a	MIMAT0000101	729.506	487.818	0.668697	-0.580575	○
hsa-miR-615-5p	MIMAT0004804	53.0672	35.5223	0.669383	-0.579096
hsa-miR-29c	MIMAT0000681	81.6315	54.7555	0.670764	-0.576122
hsa-miR-484	MIMAT0002174	57.2453	38.6349	0.674901	-0.567253
hsa-miR-301b	MIMAT0004958	82.4613	56.1473	0.680892	-0.554502
hsa-miR-378i	MIMAT0019074	308.129	209.844	0.681026	-0.554218	○
hsa-miR-494	MIMAT0002816	401.119	275.413	0.686613	-0.542431	○
hsa-miR-142-3p	MIMAT0000434	315.247	216.527	0.686849	-0.541935	○
hsa-miR-301a	MIMAT0000688	84.7421	58.2263	0.6871	-0.541408
hsa-miR-320b	MIMAT0005792	224.233	154.08	0.68714	-0.541324	○
hsa-miR-4429	MIMAT0018944	164.552	113.132	0.68752	-0.540526	○
hsa-let-7d	MIMAT0000065	65.9196	45.3843	0.68848	-0.538514
hsa-miR-181a	MIMAT0000256	34.9842	24.1612	0.690632	-0.534011
hsa-miR-4496	MIMAT0019031	32.7435	22.7057	0.693443	-0.528151
hsa-miR-23b	MIMAT0000418	349.899	243.108	0.694793	-0.525345	○
hsa-miR-30e*	MIMAT0000693	66.9741	46.5982	0.695765	-0.523329
hsa-miR-197	MIMAT0000227	34.5224	24.1248	0.698816	-0.517015
hsa-miR-18a	MIMAT0000072	1698.04	1188.88	0.700148	-0.514268	○
hsa-miR-487b	MIMAT0003180	66.9604	46.8835	0.700167	-0.514229
hsa-miR-106a	MIMAT0000103	11344.6	7956.11	0.701313	-0.51187	○
hsa-miR-18a*	MIMAT0002891	164.432	115.355	0.701536	-0.511411	○
hsa-miR-4687-5p	MIMAT0019774	37.2246	26.1238	0.701789	-0.510891
hsa-miR-378d	MIMAT0018926	203.565	143.102	0.702977	-0.508451	○
hsa-miR-4279	MIMAT0016909	35.1428	24.9782	0.710764	-0.492557
hsa-miR-874	MIMAT0004911	25.1644	17.9322	0.712601	-0.488833
